# Supplementary material for: MistGo® Compared to Conventional Eye Drops: A Patient-Reported Evaluation of Comfort and User-Friendliness in Glaucoma Treatment
Source: J Clin Med. 2025 Dec 22;15(1):67. doi: 10.3390/jcm15010067 (PMC12786802; doi:10.3390/jcm15010067)
Supplement: Supplementary file 1 [file jcm-15-00067-s001.zip]

Archive with 1 entries (1 files):
- jcm-4049003-supplementary.pdf
